# Supplementary material for: Meta-analysis using Python: a hands-on tutorial
Source: BMC Med Res Methodol. 2022 Jul 12;22:193. doi: 10.1186/s12874-022-01673-y (PMC9275021; doi:10.1186/s12874-022-01673-y)
Supplement: Supplementary file 1 — Additional file 1: Haloperidol.txt [file 12874_2022_1673_MOESM1_ESM.txt]

authoryear	resp.h	T.h	resp.p	T.p
Arvanitis1997	25	50	18	51
Beasley1996	29	47	20	34
Bechelli1983	12	29	2	30
Borison1992	3	12	0	12
Chouinard1993	10	21	3	22
Durost1964	11	19	1	15
Garry1962	7	25	4	25
Howard1974	8	17	3	13
Marder1994	19	64	14	64
Nishikawa1982	1	10	0	10
Nishikawa1984	11	34	0	13
Reschke1974	20	29	2	11
Selman1976	17	18	7	11
Serafetinides1972	4	14	0	13
Simpson1967	2	16	0	7
Spencer1992	11	12	1	12
Vichaiya1971	9	29	0	29
