# Supplementary material for: Meta-analysis using Python: a hands-on tutorial
Source: BMC Med Res Methodol. 2022 Jul 12;22:193. doi: 10.1186/s12874-022-01673-y (PMC9275021; doi:10.1186/s12874-022-01673-y)
Supplement: Supplementary file 3 — Additional file 3: Subgroup.txt [file 12874_2022_1673_MOESM3_ESM.txt]

Garry1962,7,25,4,25
Simpson1967,2,16,0,7
Vichaiya1971,9,29,0,29
Serafetinides1972,4,14,0,13
Selman1976,17,18,7,11
Bechelli1983,12,29,2,30
Nishikawa1984,11,34,0,13
Marder1994,19,64,14,64
Beasley1996,29,47,20,34
Arvanitis1997,25,50,18,51
<subgroup>name=With Missing data
Durost1964,11,19,1,15
Howard1974,8,17,3,13
Reschke1974,20,29,2,11
Nishikawa1982,1,10,0,10
Borison1992,3,12,0,12
Spencer1992,11,12,1,12
Chouinard1993,10,21,3,22
<subgroup>name=Without Missing data
