# Supplementary material for: Meta-analysis using Python: a hands-on tutorial
Source: BMC Med Res Methodol. 2022 Jul 12;22:193. doi: 10.1186/s12874-022-01673-y (PMC9275021; doi:10.1186/s12874-022-01673-y)
Supplement: Supplementary file 4 — Additional file 4: Cochrane.csv [file 12874_2022_1673_MOESM4_ESM.csv]

authoryear	resp.h	fail.h	drop.h	resp.p	fail.p	drop.p
Arvanitis1997	25	25	2	18	33	0
Beasley1996	29	18	22	20	14	34
Bechelli1983	12	17	1	2	28	1
Borison1992	3	9	0	0	12	0
Chouinard1993	10	11	0	3	19	0
Durost1964	11	8	0	1	14	0
Garry1962	7	18	1	4	21	1
Howard1974	8	9	0	3	10	0
Marder1994	19	45	2	14	50	2
Nishikawa1982	1	9	0	0	10	0
Nishikawa1984	11	23	3	0	13	0
Reschke1974	20	9	0	2	9	0
Selman1976	17	1	11	7	4	18
Serafetinides1972	4	10	0	0	13	1
Simpson1967	2	14	0	0	7	1
Spencer1992	11	1	0	1	11	0
Vichaiya1971	9	20	1	0	29	1
