# Supplementary material for: Meta-analysis using Python: a hands-on tutorial
Source: BMC Med Res Methodol. 2022 Jul 12;22:193. doi: 10.1186/s12874-022-01673-y (PMC9275021; doi:10.1186/s12874-022-01673-y)
Supplement: Supplementary file 5 — Additional file 5: [file 12874_2022_1673_MOESM5_ESM.txt]

Garry1962	7	25	4	25
Simpson1967	2	16	0	7
Vichaiya1971	9	29	0	29
Serafetinides1972	4	14	0	13
Selman1976	17	18	7	11
Bechelli1983	12	29	2	30
Nishikawa1984	11	34	0	13
Marder1994	19	64	14	64
Beasley1996	29	47	20	34
Arvanitis1997	25	50	18	51
