# Supplementary material for: Meta-analysis using Python: a hands-on tutorial
Source: BMC Med Res Methodol. 2022 Jul 12;22:193. doi: 10.1186/s12874-022-01673-y (PMC9275021; doi:10.1186/s12874-022-01673-y)
Supplement: Supplementary file 6 — Additional file 6: [file 12874_2022_1673_MOESM6_ESM.txt]

Durost1964	11	19	1	15
Howard1974	8	17	3	13
Reschke1974	20	29	2	11
Nishikawa1982	1	10	0	10
Borison1992	3	12	0	12
Spencer1992	11	12	1	12
Chouinard1993	10	21	3	22
